# Supplementary material for: Correlating Stability-Indicating Biochemical and Biophysical Characteristics with In Vitro Cell Potency in mRNA LNP Vaccine
Source: Vaccines (Basel). 2024 Feb 7;12(2):169. doi: 10.3390/vaccines12020169 (PMC10893231; doi:10.3390/vaccines12020169)
Supplement: Supplementary file 1 [file vaccines-12-00169-s001.zip]

Archive with 1 entries (1 files):
- vaccines-2839530-supplementary.pdf
